# Supplementary material for: Rare Pathogenic Variants in Genes Implicated in Glutamatergic Neurotransmission Pathway Segregate with Schizophrenia in Pakistani Families
Source: Genes (Basel). 2021 Nov 26;12(12):1899. doi: 10.3390/genes12121899 (PMC8700876; doi:10.3390/genes12121899)
Supplement: Supplementary file 1 [file genes-12-01899-s001.zip]

Archive with 1 entries (1 files):
- genes-1413498-supplementary.pdf
